# Supplementary material for: Increased Permeability of the Blood–Brain Barrier in a Diabetic Mouse Model (Leprdb/db Mice)
Source: Int J Mol Sci. 2024 Jul 16;25(14):7768. doi: 10.3390/ijms25147768 (PMC11276738; doi:10.3390/ijms25147768)
Supplement: Supplementary file 1 [file ijms-25-07768-s001.zip]

Archive with 1 entries (1 files):
- ijms-3041218-supplementary.pdf
